# Supplementary material for: Change Regularity of Taste and the Performance of Endogenous Proteases in Shrimp (Penaens vannamei) Head during Autolysis
Source: Foods. 2021 May 8;10(5):1020. doi: 10.3390/foods10051020 (PMC8151679; doi:10.3390/foods10051020)
Supplement: Supplementary file 1 [file foods-10-01020-s001.zip]

Archive with 3 entries (3 files):
- Figure S1.tif
- Table S1.pdf
- Table S2.pdf
